# Supplementary material for: Klotho Polymorphism in Association With Serum Testosterone and Knee Strength in Women After Testosterone Administration
Source: Front Physiol. 2022 May 3;13:844133. doi: 10.3389/fphys.2022.844133 (PMC9116293; doi:10.3389/fphys.2022.844133)
Supplement: Supplementary file 2 [file DataSheet1.XLSX]

## Sheet: Sheet1
##fileformat=VCFv4.3
#CHROM	POS	ID	REF	ALT	QUAL	FILTER	INFO
13	33054001	rs9536314	T	G	.	.	MAF=0.16
11	75172532	rs12422149	G	A	.	.	MAF=0.37
10	5094459	rs12529	G	C	.	.	MAF=0.40
